# Supplementary material for: Lectotypification of Chamaecyparishodginsii of the Cupressaceae
Source: PhytoKeys. 2021 Nov 18;185:117–22. doi: 10.3897/phytokeys.185.75796 (PMC8616883; doi:10.3897/phytokeys.185.75796)
Supplement: XML Treatment for Chamaecyparis hodginsii [file phytokeys.185.75796-treatment1.xml]

<!DOCTYPE tp:taxon-treatment
  PUBLIC "-//TaxonX//DTD Taxonomic Treatment Publishing DTD v0 20100105//EN" "tax-treatment-NSO.dtd">
<tp:taxon-treatment xmlns:tp="http://www.plazi.org/taxpub"><tp:treatment-meta><kwd-group><label>Taxon classification</label><kwd>
              <named-content content-type="kingdom">Plantae</named-content>
            </kwd><kwd>
              <named-content content-type="order">Pinales</named-content>
            </kwd><kwd>
              <named-content content-type="family">Cupressaceae</named-content>
            </kwd></kwd-group><mixed-citation publication-type="journal"><person-group><name><surname>Yang</surname><given-names>Zhi</given-names></name><name><surname>Yang</surname><given-names>Yong</given-names></name><name><surname>Rushforth</surname><given-names>Keith</given-names></name></person-group><article-title>Lectotypification of <italic><tp:taxon-name><tp:taxon-name-part taxon-name-part-type="genus" reg="Chamaecyparis">Chamaecyparis</tp:taxon-name-part><tp:taxon-name-part taxon-name-part-type="species" reg="hodginsii">hodginsii</tp:taxon-name-part></tp:taxon-name></italic> of the <tp:taxon-name><tp:taxon-name-part taxon-name-part-type="family">Cupressaceae</tp:taxon-name-part></tp:taxon-name></article-title><source>PhytoKeys</source><day>18</day><month>11</month><year>2021</year><volume>185</volume><fpage>117</fpage><lpage>122</lpage><pub-id pub-id-type="doi">10.3897/phytokeys.185.75796</pub-id></mixed-citation></tp:treatment-meta><tp:nomenclature><tp:taxon-name>
            <object-id xmlns:xlink="http://www.w3.org/1999/xlink" content-type="arpha" xlink:type="simple">2AE6AE12-0417-5549-BED4-798580D12C80</object-id>
            <tp:taxon-name-part taxon-name-part-type="genus" reg="Chamaecyparis">Chamaecyparis</tp:taxon-name-part>
            <tp:taxon-name-part taxon-name-part-type="species" reg="hodginsii">hodginsii</tp:taxon-name-part>
          </tp:taxon-name><tp:taxon-authority>(Dunn) Rushforth, J. Biol. (Vietnam) 29(3): 38 (2007)</tp:taxon-authority><xref ref-type="fig" rid="F1">Fig. 1</xref><tp:nomenclature-citation-list><tp:nomenclature-citation><tp:taxon-name>
                <tp:taxon-name-part taxon-name-part-type="genus" reg="Cupressus"/>
                <tp:taxon-name-part taxon-name-part-type="species" reg="hodginsii"/>
              </tp:taxon-name><comment>≡<tp:taxon-name><tp:taxon-name-part taxon-name-part-type="genus" reg="Cupressus">Cupressus</tp:taxon-name-part><tp:taxon-name-part taxon-name-part-type="species" reg="hodginsii">hodginsii</tp:taxon-name-part></tp:taxon-name> Dunn, J. Linn. Soc., Bot. 38: 367 (1908); <tp:taxon-name><tp:taxon-name-part taxon-name-part-type="genus" reg="Fokienia">Fokienia</tp:taxon-name-part><tp:taxon-name-part taxon-name-part-type="species" reg="hodginsii">hodginsii</tp:taxon-name-part></tp:taxon-name> (Dunn) A.Henry &amp; H.H.Thomas, Gard. Chron. ser. 3, 49: 67 (1911). </comment></tp:nomenclature-citation></tp:nomenclature-citation-list></tp:nomenclature><tp:treatment-sec sec-type="material" id="SECID0EQNAC"><title>Type.</title><p>China. Fujian (福建, as “Fokien”): Nanping (南平, as “Yenping” in the protologue), April to June 1905, A.E.N. Hodgins, Hong Kong Herb. 3505 (lectotype: K000088294, designated here; isolectotypes: IBSC0016081, A00022477).</p></tp:treatment-sec><tp:treatment-sec sec-type="distribution" id="SECID0EVNAC"><title>Distribution.</title><p>China: Chongqing, Fujian, Guangdong, Guangxi, Guizhou, Hunan, Jiangxi, Sichuan, Yunnan, Zhejiang; Laos; Vietnam.</p></tp:treatment-sec><tp:treatment-sec><!--Section generated to contain objects referenced in tp:taxon-treatment.--><fig id="F1" position="float" orientation="portrait"><object-id xmlns:xlink="http://www.w3.org/1999/xlink" content-type="doi" xlink:type="simple">10.3897/phytokeys.185.75796.figure1</object-id><object-id xmlns:xlink="http://www.w3.org/1999/xlink" content-type="arpha" xlink:type="simple">CCF619AF-FA8F-5163-A510-D4E084B94382</object-id><label>Figure 1.</label><caption><p>Lectotype of <italic><tp:taxon-name><tp:taxon-name-part taxon-name-part-type="genus" reg="Chamaecyparis">Chamaecyparis</tp:taxon-name-part><tp:taxon-name-part taxon-name-part-type="species" reg="hodginsii">hodginsii</tp:taxon-name-part></tp:taxon-name></italic>: Hongkong Herbarium No. 3505 (K000088294).</p></caption><graphic xmlns:xlink="http://www.w3.org/1999/xlink" xlink:href="phytokeys-185-117-g001.jpg" position="float" orientation="portrait" xlink:type="simple" id="oo_612348.jpg"><uri content-type="original_file" xlink:type="simple">https://binary.pensoft.net/fig/612348</uri></graphic></fig></tp:treatment-sec></tp:taxon-treatment>
